# Supplementary material for: Combined effect of early diagnosis and treatment on the case fatality risk of COVID-19 in Japan, 2020
Source: Sci Rep. 2023 Apr 24;13:6679. doi: 10.1038/s41598-023-33929-y (PMC10124700; doi:10.1038/s41598-023-33929-y)
Supplement: Supplementary file 1 — Supplementary Information. [file 41598_2023_33929_MOESM1_ESM.csv]

		confirmed	death
4/1~9	90s	121	47
4/10~16	90s	103	37
4/17~23	90s	122	40
4/24~30	90s	59	22
5/1~7	90s	41	11
5/8~14	90s	29	9
5/15~21	90s	9	3
5/22~28	90s	10	1
5/29~6/4	90s	2	0
6/5~15	90s	5	0
4/1~9	80s	281	99
4/10~16	80s	266	67
4/17~23	80s	192	52
4/24~30	80s	120	25
5/1~7	80s	49	14
5/8~14	80s	37	10
5/15~21	80s	23	5
5/22~28	80s	35	6
5/29~6/4	80s	20	5
6/5~15	80s	30	4
4/1~9	70s	415	73
4/10~16	70s	308	48
4/17~23	70s	199	31
4/24~30	70s	138	24
5/1~7	70s	53	3
5/8~14	70s	43	4
5/15~21	70s	22	2
5/22~28	70s	49	4
5/29~6/4	70s	27	3
6/5~15	70s	47	1
4/1~9	60s	541	30
4/10~16	60s	321	12
4/17~23	60s	195	11
4/24~30	60s	114	7
5/1~7	60s	40	4
5/8~14	60s	19	0
5/15~21	60s	18	0
5/22~28	60s	23	1
5/29~6/4	60s	22	1
6/5~15	60s	41	1
4/1~9	50s	945	8
4/10~16	50s	485	3
4/17~23	50s	261	0
4/24~30	50s	128	4
5/1~7	50s	40	0
5/8~14	50s	42	0
5/15~21	50s	24	1
5/22~28	50s	28	0
5/29~6/4	50s	25	0
6/5~15	50s	43	1
